# Supplementary material for: Healing the Whole: An International Review of the Collaborative Care Model between Primary Care and Psychiatry
Source: Healthcare (Basel). 2024 Aug 22;12(16):1679. doi: 10.3390/healthcare12161679 (PMC11353489; doi:10.3390/healthcare12161679)
Supplement: Supplementary file 1 [file healthcare-12-01679-s001.zip]

Archive with 1 entries (1 files):
- healthcare-3080035-supplementary.pdf
